# Supplementary material for: Transmission pathways of campylobacter spp. at broiler farms and their environment in Brandenburg, Germany
Source: Front Microbiol. 2022 Oct 6;13:982693. doi: 10.3389/fmicb.2022.982693 (PMC9598865; doi:10.3389/fmicb.2022.982693)
Supplement: Supplementary file 2 [file Table_2.XLSX]

## Sheet: Tabelle1
ITU-Strain-ID	Farm	Species	Source	Category	Visit	Date	Season	SCHEME	aspA	glnA	gltA	glyA	pgm	tkt	uncA	ST	CC
20630	A	C.jejuni	water	Environment	A_W19_1	2019	Winter	campylobacter	1	172	95	426	~541	353	6	11303	unassigned
19513	B	C.jejuni	pooled feces	FMAS	B_S18_1	2018	Summer	campylobacter	9	17	5	10	350	3	3	2274	unassigned
19523	B	C.jejuni	pooled feces	FMAS	B_S18_1	2018	Summer	campylobacter	9	17	5	10	350	3	3	2274	unassigned
20004	B	C.jejuni	air	barn interior	B_S18_2	2018	Summer	campylobacter	7	97	5	2	135	68	26	791	unassigned
20851	B	C.jejuni	pooled feces	FMAS	B_S19_1	2019	Summer	campylobacter	22	28	4	762	363	7	35	11199	unassigned
20852	B	C.jejuni	pooled feces	FMAS	B_S19_1	2019	Summer	campylobacter	22	28	4	762	363	7	35	11199	unassigned
20854	B	C.jejuni	pooled feces	FMAS	B_S19_1	2019	Summer	campylobacter	22	28	4	762	363	7	35	11199	unassigned
20954	B	C.jejuni	manure	FMAS	B_S19_1	2019	Summer	campylobacter	22	28	4	762	363	7	35	11199	unassigned
20956	B	C.jejuni	manure	FMAS	B_S19_1	2019	Summer	campylobacter	22	28	4	762	363	7	35	11199	unassigned
20958	B	C.jejuni	manure	FMAS	B_S19_1	2019	Summer	campylobacter	22	28	4	762	363	7	35	11199	unassigned
20968	B	C.jejuni	Cow feces	FMAS	B_W19_3	2019	Winter	campylobacter	19	24	23	20	397	16	15	3098	unassigned
20994	B	C.jejuni	Cow feces	FMAS	B_W19_3	2019	Winter	campylobacter	19	24	23	20	397	16	15	3098	unassigned
21517	C	C.jejuni	pooled feces	FMAS	C_19_SC5	2019	Summer	campylobacter	22	146	4	38	40	68	35	10280	unassigned
20983	B	C.coli	Cow feces	FMAS	B_W19_3	2019	Winter	campylobacter	33.431	39	30	2.82	104	56	17	unassigned	unassigned
20798	B	C.jejuni	water	Environment	B_W19_2	2019	Winter	campylobacter	18	22	77	98	122	86	16	952	ST-952
20800	B	C.jejuni	water	Environment	B_W19_2	2019	Winter	campylobacter	18	22	77	98	122	86	16	952	ST-952
20801	B	C.jejuni	water	Environment	B_W19_2	2019	Winter	campylobacter	18	22	77	98	122	86	16	952	ST-952
23598	C	C.coli	pooled feces	FMAS	B_S20_1	2020	Summer	campylobacter	33	39	30	82	113	43	17	829	ST-828
24463	C	C.coli	pooled feces	FMAS	B_S20_2	2020	Summer	campylobacter	33	39	30	82	113	43	17	829	ST-828
24470	C	C.coli	manure	FMAS	B_S20_2	2020	Summer	campylobacter	33	39	30	82	113	43	17	829	ST-828
20817	B	C.coli	boot swab	Environment	B_W19_2	2019	Winter	campylobacter	33	39	30	79	113	47	17	860	ST-828
20763	B	C.coli	pooled feces	FMAS	B_W19_2	2019	Winter	campylobacter	33	39	30	79	113	47	17	860	ST-828
20777	B	C.coli	manure	FMAS	B_W19_2	2019	Winter	campylobacter	33	39	30	79	113	47	17	860	ST-828
20809	B	C.coli	water	Environment	B_W19_2	2019	Winter	campylobacter	33	39	30	79	113	47	17	860	ST-828
20810	B	C.coli	water	Environment	B_W19_2	2019	Winter	campylobacter	33	39	30	79	113	47	17	860	ST-828
20839	B	C.coli	manure	FMAS	B_W19_2	2019	Winter	campylobacter	33	39	30	79	113	47	17	860	ST-828
20975	B	C.coli	Cow feces	FMAS	B_W19_3	2019	Winter	campylobacter	33	39	30	82	104	56	17	827	ST-828
20989	B	C.coli	Cow feces	FMAS	B_W19_3	2019	Winter	campylobacter	33	39	30	82	104	56	17	827	ST-828
20996	B	C.coli	Cow feces	FMAS	B_W19_3	2019	Winter	campylobacter	33	39	30	82	104	56	17	827	ST-828
21002	B	c.coli	Cow feces	FMAS	B_W19_3	2019	Winter	campylobacter	33	39	30	82	104	56	17	827	ST-828
20974	B	C.jejuni	Cow feces	FMAS	B_W19_3	2019	Winter	campylobacter	1	4	2	2	6	3	17	61	ST-61
20980	B	C.jejuni	Cow feces	FMAS	B_W19_3	2019	Winter	campylobacter	1	4	2	2	6	3	17	61	ST-61
20981	B	C.jejuni	Cow feces	FMAS	B_W19_3	2019	Winter	campylobacter	1	4	2	2	6	3	17	61	ST-61
20986	B	C.jejuni	Cow feces	FMAS	B_W19_3	2019	Winter	campylobacter	1	4	2	2	6	3	17	61	ST-61
23592	B	C.jejuni	pooled feces	FMAS	B_S20_1	2020	Summer	campylobacter	8	2	5	53	11	3	1	607	ST-607
23594	B	C.jejuni	pooled feces	FMAS	B_S20_1	2020	Summer	campylobacter	8	2	5	53	11	3	1	607	ST-607
23596	B	C.jejuni	pooled feces	FMAS	B_S20_1	2020	Summer	campylobacter	8	2	5	53	11	3	1	607	ST-607
23598	B	C.jejuni	pooled feces	FMAS	B_S20_1	2020	Summer	campylobacter	8	2	5	53	11	3	1	607	ST-607
23608	B	C.jejuni	manure	FMAS	B_S20_1	2020	Summer	campylobacter	8	2	5	53	11	3	1	607	ST-607
23611	B	C.jejuni	manure	FMAS	B_S20_1	2020	Summer	campylobacter	8	2	5	53	11	3	1	607	ST-607
23613	B	C.jejuni	manure	FMAS	B_S20_1	2020	Summer	campylobacter	8	2	5	53	11	3	1	607	ST-607
23614	B	C.jejuni	manure	FMAS	B_S20_1	2020	Summer	campylobacter	8	2	5	53	11	3	1	607	ST-607
24471	B	C.jejuni	manure	FMAS	B_S20_2	2020	Summer	campylobacter	8	2	5	53	11	3	1	607	ST-607
21000	B	C.jejuni	Cow feces	FMAS	B_W19_3	2019	Winter	campylobacter	2.33	4.39	2.3	2.79	6.113	1.47	5.17	38	ST-48
21524	C	C.jejuni	pooled feces	FMAS	C_19_SC5	2019	Summer	campylobacter	4	7	10	4	1	7	1	45	ST-45
20992	B	C.jejuni	Cow feces	FMAS	B_W19_3	2019	Winter	campylobacter	10	1	59	19	10	5	7	933	ST-403
21001	B	C.jejuni	Cow feces	FMAS	B_W19_3	2019	Winter	campylobacter	10	1	16	19	10	5	7	2026	ST-403
19514	B	C.jejuni	pooled feces	FMAS	B_S18_1	2018	Summer	campylobacter	8	17	5	2	10	59	6	400	ST-353
19532	B	C.jejuni	manure	FMAS	B_S18_1	2018	Summer	campylobacter	8	17	5	2	10	59	6	400	ST-353
19538	B	C.jejuni	manure	FMAS	B_S18_1	2018	Summer	campylobacter	8	17	5	2	10	59	6	400	ST-353
19931	B	C.jejuni	pooled feces	FMAS	B_S18_2	2018	Summer	campylobacter	8	17	5	2	10	59	6	400	ST-353
20490	B	C.jejuni	pooled feces	FMAS	B_W19_1	2019	Winter	campylobacter	8	17	5	2	10	59	6	400	ST-353
20491	B	C.jejuni	pooled feces	FMAS	B_W19_1	2019	Winter	campylobacter	8	17	5	2	10	59	6	400	ST-353
20499	B	C.jejuni	swab(drinker)	barn interior	B_W19_1	2019	Winter	campylobacter	8	17	5	2	10	59	6	400	ST-353
20500	B	C.jejuni	swab(drinker)	barn interior	B_W19_1	2019	Winter	campylobacter	8	17	5	2	10	59	6	400	ST-353
20509	B	C.jejuni	swab(surface)	Environment	B_W19_1	2019	Winter	campylobacter	8	17	5	2	10	59	6	400	ST-353
20510	B	C.jejuni	swab(surface)	Environment	B_W19_1	2019	Winter	campylobacter	8	17	5	2	10	59	6	400	ST-353
20757	B	C.jejuni	pooled feces	FMAS	B_W19_2	2019	Winter	campylobacter	8	17	5	2	10	59	6	400	ST-353
20759	B	C.jejuni	pooled feces	FMAS	B_W19_2	2019	Winter	campylobacter	8	17	5	2	10	59	6	400	ST-353
20776	B	C.jejuni	manure	FMAS	B_W19_2	2019	Winter	campylobacter	8	17	5	2	10	59	6	400	ST-353
20782	B	C.jejuni	air	barn interior	B_W19_2	2019	Winter	campylobacter	8	17	5	2	10	59	6	400	ST-353
20784	B	C.jejuni	air	barn interior	B_W19_2	2019	Winter	campylobacter	8	17	5	2	10	59	6	400	ST-353
20811	B	C.jejuni	water	Environment	B_W19_2	2019	Winter	campylobacter	8	17	5	2	10	59	6	400	ST-353
20818	B	C.jejuni	boot swab	Environment	B_W19_2	2019	Winter	campylobacter	8	17	5	2	10	59	6	400	ST-353
20965	A	C.jejuni	pooled feces	FMAS	A_S19_1	2019	Summer	campylobacter	8	17	5	2	10	59	23	7355	ST-353
21215	A	C.jejuni	pooled feces	FMAS	A_S19_1	2019	Summer	campylobacter	8	17	5	2	10	59	23	7355	ST-353
21226	A	C.jejuni	pooled feces	FMAS	A_S19_1	2019	Summer	campylobacter	8	17	5	2	10	59	23	7355	ST-353
21470	A	C.jejuni	swab(drinker)	barn interior	A_S19_1	2019	Summer	campylobacter	8	17	5	2	10	59	23	7355	ST-353
21474	A	C.jejuni	swab(drinker)	barn interior	A_S19_1	2019	Summer	campylobacter	8	17	5	2	10	59	23	7355	ST-353
21478	A	C.jejuni	swab(drinker)	barn interior	A_S19_1	2019	Summer	campylobacter	8	17	5	2	10	59	23	7355	ST-353
21519	C	C.jejuni	pooled feces	FMAS	C_19_SC5	2019	Summer	campylobacter	8	17	5	2	10	59	6	400	ST-353
21521	C	C.jejuni	pooled feces	FMAS	C_19_SC5	2019	Summer	campylobacter	8	17	5	2	10	59	6	400	ST-353
21526	C	C.jejuni	pooled feces	FMAS	C_19_SC5	2019	Summer	campylobacter	8	17	5	2	10	59	6	400	ST-353
22384	C	C.jejuni	pooled feces	FMAS	C_19_SC6	2019	Winter	campylobacter	8	17	5	2	23	59	6	2229	ST-353
22385	C	C.jejuni	pooled feces	FMAS	C_19_SC6	2019	Winter	campylobacter	8	17	5	2	23	59	6	2229	ST-353
22387	C	C.jejuni	boot swab	FMAS	C_W19_1	2019	Winter	campylobacter	8	17	5	2	23	59	6	2229	ST-353
22395	C	C.jejuni	pooled feces	FMAS	C_W19_1	2019	Winter	campylobacter	8	17	5	2	23	59	6	2229	ST-353
22559	A	C.jejuni	pooled feces	FMAS	A_W19_1	2019	Winter	campylobacter	8	17	5	2	10	59	23	7355	ST-353
22561	A	C.jejuni	pooled feces	FMAS	A_W19_1	2019	Winter	campylobacter	8	17	5	2	10	59	23	7355	ST-353
22563	A	C.jejuni	pooled feces	FMAS	A_W19_1	2019	Winter	campylobacter	8	17	5	2	10	59	23	7355	ST-353
22565	A	C.jejuni	pooled feces	FMAS	A_W19_1	2019	Winter	campylobacter	8	17	5	2	10	59	23	7355	ST-353
22567	A	C.jejuni	manure	FMAS	A_W19_1	2019	Winter	campylobacter	8	17	5	2	10	59	23	7355	ST-353
22569	A	C.jejuni	manure	FMAS	A_W19_1	2019	Winter	campylobacter	8	17	5	2	10	59	23	7355	ST-353
22572	A	C.jejuni	manure	FMAS	A_W19_1	2019	Winter	campylobacter	8	17	5	2	10	59	23	7355	ST-353
22574	A	C.jejuni	manure	FMAS	A_W19_1	2019	Winter	campylobacter	8	17	5	2	10	59	23	7355	ST-353
19365	A	C.jejuni	pooled feces	FMAS	A_S18_1	2018	Summer	campylobacter	2	~1	12	3	2	1	5	11300	ST-21
19385	A	C.jejuni	pooled feces	FMAS	A_S18_1	2018	Summer	campylobacter	2	~1	12	3	2	1	5	11300	ST-21
19428	A	C.jejuni	pooled feces	FMAS	A_S18_1	2018	Summer	campylobacter	2	~1	12	3	2	1	5	11300	ST-21
19486	A	C.jejuni	air	barn interior	A_S18_1	2018	Summer	campylobacter	2	~1	12	3	2	1	5	11300	ST-21
19492	A	C.jejuni	water	Environment	A_S18_1	2018	Summer	campylobacter	2	~1	12	3	2	1	5	11300	ST-21
19927	B	C.jejuni	pooled feces	FMAS	B_S18_2	2018	Summer	campylobacter	2	1	1	3	2	226	5	1943	ST-21
19935	B	C.jejuni	pooled feces	FMAS	B_S18_2	2018	Summer	campylobacter	2	1	1	3	2	226	5	1943	ST-21
19963	B	C.jejuni	swab(drinker)	barn interior	B_S18_2	2018	Summer	campylobacter	2	1	1	3	2	226	5	1943	ST-21
19983	B	C.jejuni	swab(drinker)	barn interior	B_S18_2	2018	Summer	campylobacter	2	1	1	3	2	226	5	1943	ST-21
20002	B	C.jejuni	air	barn interior	B_S18_2	2018	Summer	campylobacter	2	1	1	3	2	226	5	1943	ST-21
22391	C	C.jejuni	boot swab	FMAS	C_W19_1	2019	Winter	campylobacter	2	1	5	3	2	1	5	19	ST-21
22393	C	C.jejuni	boot swab	FMAS	C_W19_1	2019	Winter	campylobacter	2	1	5	3	2	1	5	19	ST-21
22397	C	C.jejuni	pooled feces	FMAS	C_W19_1	2019	Winter	campylobacter	2	1	5	~3	2	1	5	11305	ST-21
22400	C	C.jejuni	pooled feces	FMAS	C_W19_1	2019	Winter	campylobacter	2	1	5	~3	2	1	5	11305	ST-21
23827	C	C.jejuni	pooled feces	FMAS	C_S20_1	2020	Summer	campylobacter	2	1	12	3	2	226	5	6089	ST-21
23831	C	C.jejuni	pooled feces	FMAS	C_S20_1	2020	Summer	campylobacter	2	1	12	3	2	226	5	6089	ST-21
23839	C	C.jejuni	boot swab	FMAS	C_S20_1	2020	Summer	campylobacter	2	1	12	3	2	226	5	6089	ST-21
23843	C	C.jejuni	boot swab	FMAS	C_S20_1	2020	Summer	campylobacter	2	1	12	3	2	226	5	6089	ST-21
23845	C	C.jejuni	boot swab	FMAS	C_S20_1	2020	Summer	campylobacter	2	1	12	3	2	226	5	6089	ST-21
23847	C	C.jejuni	water	Environment	C_S20_1	2020	Summer	campylobacter	2	1	12	3	2	226	5	6089	ST-21
24458	B	C.jejuni	pooled feces	FMAS	B_S20_2	2020	Summer	campylobacter	6	4	5	2	2	1	5	122	ST-206
24462	B	C.jejuni	pooled feces	FMAS	B_S20_2	2020	Summer	campylobacter	6	4	5	2	2	1	5	122	ST-206
24464	B	C.jejuni	pooled feces	FMAS	B_S20_2	2020	Summer	campylobacter	6	4	5	2	2	1	5	122	ST-206
19568	B	C.jejuni	swab(drinker)	barn interior	B_S18_1	2018	Summer	campylobacter	22	61	4	64	74	25	23	977	ST-1034
19569	B	C.jejuni	swab(drinker)	barn interior	B_S18_1	2018	Summer	campylobacter	22	61	4	64	74	25	23	977	ST-1034
24308	C	C.jejuni	pooled feces	FMAS	C_S20_2	2020	Summer	campylobacter	2	61	4	381	489	32	23	4354	ST-1034
24309	C	C.jejuni	pooled feces	FMAS	C_S20_2	2020	Summer	campylobacter	2	61	4	381	489	32	23	4354	ST-1034
24310	C	C.jejuni	pooled feces	FMAS	C_S20_2	2020	Summer	campylobacter	2	61	4	381	489	32	23	4354	ST-1034
