# Supplementary material for: Transmission pathways of campylobacter spp. at broiler farms and their environment in Brandenburg, Germany
Source: Front Microbiol. 2022 Oct 6;13:982693. doi: 10.3389/fmicb.2022.982693 (PMC9598865; doi:10.3389/fmicb.2022.982693)
Supplement: Supplementary file 3 [file Table_3.XLSX]

## Sheet: Campy_Anika
Sample ID	ST	Complex Type	Cj0001	Cj0002	Cj0003	Cj0006	Cj0007	Cj0009	Cj0010c	Cj0012c	Cj0013	Cj0015c	Cj0016	Cj0017c	Cj0018c	Cj0023	Cj0024	Cj0025c	Cj0026c	Cj0029	Cj0034c	Cj0039c	Cj0040	Cj0043	Cj0044c	Cj0053c	Cj0054c	Cj0059c	Cj0060c	Cj0061c	Cj0065c	Cj0067	Cj0074c	Cj0075c	Cj0081	Cj0082	Cj0087	Cj0088	Cj0094	Cj0095	Cj0097	Cj0098	Cj0100	Cj0105	Cj0106	Cj0108	Cj0109	Cj0110	Cj0112
210616_21-07349_19365	11300	117	24	63	65	11	57	8	7	8	1	1	7	15	1	49	9	9	2	2	42	63	6	8	9	6	7	34	1	1	1	1	1	1	3	1	1	1	1	1	1	1	1	1	8	1	1	1	1
210616_21-07350_19385	11300	117	24	63	65	11	57	8	7	8	1	1	7	15	1	49	9	9	2	2	42	63	6	8	9	6	7	34	1	1	1	1	1	1	3	1	1	1	1	1	1	1	1	1	8	1	1	1	1
210616_21-07351_19428	11300	117	24	63	65	11	57	8	7	8	1	1	7	15	1	49	9	9	2	2	42	63	6	8	9	6	7	34	1	1	1	1	1	1	3	1	1	1	1	1	1	1	1	1	8	1	1	1	1
210616_21-07352_19486	11300	117	24	63	65	11	57	8	7	8	1	1	7	15	1	49	9	9	2	2	42	63	6	8	9	6	7	34	1	1	1	1	1	1	3	1	1	1	1	1	1	1	1	1	8	1	1	1	1
210616_21-07353_19492	11300	117	24	63	65	11	57	8	7	8	1	1	7	15	1	49	9	9	2	2	42	63	6	8	9	6	7	34	1	1	1	1	1	1	3	1	1	1	1	1	1	1	1	1	8	1	1	1	1
210616_21-07354_19513	2274	?	95	96	2798	91	2663	13	1	787	34	29	2	2	1	34	2	72	2	35	88	87	30	1	79	51	530	35	33	23	3	24	48	10	2	18	13	42	2	1	18	7	30	20	7	1	10	1	13
210616_21-07355_19514	400	219	2	105	116	11	57	8	7	8	1	1	24	15	1	71	85	60	2	8	102	103	34	69	8	1	34	3	51	12	3	16	17	2	38	43	2	47	2	1	18	11	7	15	7	1	15	1	23
210616_21-07356_19523	2274	?	95	96	2798	91	2663	13	1	787	34	29	2	2	1	34	2	72	2	35	88	87	30	1	79	51	530	35	33	23	3	24	48	10	2	18	13	42	2	1	18	7	30	20	7	1	10	1	13
210616_21-07357_19532	400	219	2	105	116	11	57	8	7	8	1	1	24	15	1	71	85	60	2	8	102	103	34	69	8	1	34	3	51	12	3	16	17	2	38	43	2	47	2	1	18	11	7	15	7	1	15	1	23
210616_21-07358_19538	400	219	2	105	116	11	57	8	7	8	1	1	24	15	1	71	85	60	2	8	102	103	34	69	8	1	34	3	51	12	3	16	17	2	38	43	2	47	2	1	18	11	7	15	7	1	15	1	23
210616_21-07359_19568	977	?	1316	184	1237	39	68	49	10	37	60	38	21	18	1	48	60	? (failed)	2	22	119	1237	2	32	45	40	29	37	38	25	14	33	39	25	2	45	38	49	13	1	28	22	29	28	28	5	26	7	38
210616_21-07360_19569	977	?	1316	184	1237	39	68	49	10	37	60	38	21	18	1	48	60	? (failed)	2	22	119	1237	2	32	45	40	29	37	38	25	14	33	39	25	2	45	38	49	13	1	28	22	29	28	28	5	26	7	38
210616_21-07361_19927	1943	443	1	1	14	1	1	1	50	1	1	1	7	15	1	105	1	14	10	8	163	1	6	8	40	6	7	1	1	1	1	1	1	1	3	1	1	1	1	1	1	1	1	1	1	1	1	1	1
210616_21-07362_19931	400	219	2	105	116	11	57	8	7	8	1	1	24	15	1	71	85	60	2	8	102	103	34	69	8	1	34	3	51	12	3	16	17	2	38	43	2	47	2	1	18	11	7	15	7	1	15	1	23
210616_21-07363_19935	1943	443	1	1	14	1	1	1	50	1	1	1	7	15	1	105	1	14	10	8	163	1	6	8	40	6	7	1	1	1	1	1	1	1	3	1	1	1	1	1	1	1	1	1	1	1	1	1	1
210616_21-07364_19963	1943	443	1	1	14	1	1	1	50	1	1	1	7	15	1	105	1	14	10	8	163	1	6	8	40	6	7	1	1	1	1	1	1	1	3	1	1	1	1	1	1	1	1	1	1	1	1	1	1
210616_21-07365_19983	1943	443	1	1	14	1	1	1	50	1	1	1	7	15	1	105	1	14	10	8	163	1	6	8	40	6	7	1	1	1	1	1	1	1	3	1	1	1	1	1	1	1	1	1	1	1	1	1	1
210616_21-07366_20002	1943	443	1	1	14	1	1	1	50	1	1	1	7	15	1	105	1	14	10	8	163	1	6	8	40	6	7	1	1	1	1	1	1	1	3	1	1	1	1	1	1	1	1	1	1	1	1	1	1
210616_21-07367_20004	791	?	114	111	121	28	2664	25	7	8	86	60	35	31	1	74	89	78	23	54	108	109	2	75	95	43	28	3	20	9	3	55	9	16	61	60	32	76	1	12	26	27	7	36	39	1	19	18	26
210616_21-07368_20490	400	219	2	105	116	11	57	8	7	8	1	1	24	15	1	71	85	60	2	8	102	103	34	69	8	1	34	3	51	12	3	16	17	2	38	43	2	47	2	1	18	11	7	15	7	1	15	1	23
210616_21-07369_20491	400	219	2	105	116	11	57	8	7	8	1	1	24	15	1	71	85	60	2	8	102	103	34	69	8	1	34	3	51	12	3	16	17	2	38	43	2	47	2	1	18	11	7	15	7	1	15	1	23
210616_21-07370_20499	400	219	2	105	116	11	57	8	7	8	1	1	24	15	1	71	85	60	2	8	102	103	34	69	8	1	34	3	51	12	3	16	17	2	38	43	2	47	2	1	18	11	7	15	7	1	15	1	23
210616_21-07371_20500	400	219	2	105	116	11	57	8	7	8	1	1	24	15	1	71	85	60	2	8	102	103	34	69	8	1	34	3	51	12	3	16	17	2	38	43	2	47	2	1	18	11	7	15	7	1	15	1	23
210616_21-07372_20509	400	219	2	105	116	11	57	8	7	8	1	1	24	15	1	71	85	60	2	8	102	103	34	69	8	1	34	3	51	12	3	16	17	2	38	43	2	47	2	1	18	11	7	15	7	1	15	1	23
210616_21-07373_20510	400	219	2	105	116	11	57	8	7	8	1	1	24	15	1	71	85	60	2	8	102	103	34	69	8	1	34	3	51	12	3	16	17	2	38	43	2	47	2	1	18	11	7	15	7	1	15	1	23
210616_21-07374_20630	11303	?	2220	1740	2799	1159	2665	1340	220	788	1476	1366	889	1517	65	759	1663	1168	153	452	1591	2213	171	1885	1990	1173	310	442	463	315	2	151	987	226	397	1083	830	27	1	3	631	627	547	2	321	157	19	18	187
210616_21-07376_20759	400	219	2	105	116	11	57	8	7	8	1	1	24	15	1	71	85	60	2	8	102	103	34	69	8	1	34	3	51	12	3	16	17	2	38	43	2	47	2	1	18	11	7	15	7	1	15	1	23
210616_21-07378_20776	400	219	2	105	116	11	57	8	7	8	1	1	24	15	1	71	85	60	2	8	102	103	34	69	8	1	34	3	51	12	3	16	17	2	38	43	2	47	2	1	18	11	7	15	7	1	15	1	23
210616_21-07379_20777	860	?	42	35	1471	41	921	50	20	49	62	10	2	103	4	40	43	46	26	10	103	12	8	70	1991	1174	16	45	23	6	8	40	54	9	58	8	831	74	5	11	8	9	26	8	16	7	16	12	32
210616_21-07380_20782	400	219	2	105	116	11	57	8	7	8	1	1	24	15	1	71	85	60	2	8	102	103	34	69	8	1	34	3	51	12	3	16	17	2	38	43	2	47	2	1	18	11	7	15	7	1	15	1	23
210616_21-07381_20784	400	219	2	105	116	11	57	8	7	8	1	1	24	15	1	71	85	60	2	8	102	103	34	69	8	1	34	3	51	12	3	16	17	2	38	43	2	47	2	1	18	11	7	15	7	1	15	1	23
210616_21-07382_20798	952	?	866	693	2800	961	1966	438	217	789	435	1057	91	1172	1	230	483	927	415	618	647	614	78	520	548	493	72	107	268	63	2	116	801	39	337	272	215	331	18	17	145	67	79	99	74	42	56	37	97
210616_21-07383_20800	952	?	866	693	2800	961	1966	438	217	789	435	1057	91	1172	1	230	483	927	415	618	647	614	78	520	548	493	72	107	268	63	2	116	801	39	337	272	215	331	18	17	145	67	79	99	74	42	56	37	97
210616_21-07384_20801	952	?	866	693	2800	961	1966	438	217	789	435	1057	91	1172	1	230	483	927	415	618	647	614	78	520	548	493	72	107	268	63	2	116	801	39	337	272	215	331	18	17	145	67	79	99	74	42	56	37	97
210616_21-07386_20810	860	?	42	35	1471	41	921	50	20	49	62	10	2	103	4	40	43	46	26	10	103	12	8	70	1991	1174	16	45	23	6	8	40	54	9	58	8	831	74	5	11	8	9	26	8	16	7	16	12	32
210616_21-07388_20818	400	219	2	105	116	11	57	8	7	8	1	1	24	15	1	71	85	60	2	8	102	103	34	69	8	1	34	3	51	12	3	16	17	2	38	43	2	47	2	1	18	11	7	15	7	1	15	1	23
210616_21-07389_20839	860	?	42	35	1471	41	921	50	20	49	62	10	2	103	4	40	43	46	26	10	103	12	8	70	1991	1174	16	45	23	6	8	40	54	9	58	8	831	74	5	11	8	9	26	8	16	7	16	12	32
210616_21-07391_20851	11199	?	2221	1741	2801	1160	2666	1341	10	790	1477	1367	2	1518	1	? (not found)	60	1169	34	174	585	2214	2	1507	1992	36	24	42	89	28	12	47	988	25	2	36	48	966	1	13	368	628	29	96	564	5	26	7	27
210616_21-07392_20852	11199	?	2221	1741	2801	1160	2666	1341	10	790	1477	1367	2	1518	1	? (not found)	60	1169	34	174	585	2214	2	1507	1992	36	24	42	89	28	12	47	988	25	2	36	48	966	1	13	368	628	29	96	564	5	26	7	27
210616_21-07393_20854	11199	?	2221	1741	2801	1160	2666	1341	10	790	1477	1367	2	1518	1	48	60	1169	34	174	585	2214	2	1507	1992	36	24	42	89	28	12	47	988	25	2	36	48	966	1	13	368	628	29	96	564	5	26	7	27
210616_21-07394_20954	11199	?	2221	1741	2801	1160	2666	1341	10	790	1477	1367	2	1518	1	48	60	1169	34	174	585	2214	2	1507	1992	36	24	42	89	28	12	47	988	25	2	36	48	966	1	13	368	628	29	96	564	5	26	7	27
210616_21-07395_20956	11199	?	2221	1741	2801	1160	2666	1341	10	790	1477	1367	2	1518	1	48	60	1169	34	174	585	2214	2	1507	1992	36	24	42	89	28	12	47	988	25	2	36	48	966	1	13	368	628	29	96	564	5	26	7	27
210616_21-07396_20958	11199	?	2221	1741	2801	1160	2666	1341	10	790	1477	1367	2	1518	1	48	60	1169	34	174	585	2214	2	1507	1992	36	24	42	89	28	12	47	988	25	2	36	48	966	1	13	368	628	29	96	564	5	26	7	27
210616_21-07397_20965	7355	2151	767	63	65	11	533	8	7	8	1	1	24	15	1	71	85	60	2	2	613	138	1	8	9	6	142	22	19	40	3	16	17	2	38	43	2	47	2	1	25	142	29	171	134	5	26	7	38
210616_21-07399_21215	7355	2151	767	63	65	11	533	8	7	8	1	1	24	15	1	71	85	60	2	2	613	138	1	8	9	6	142	22	19	40	3	16	17	2	38	43	2	47	2	1	25	142	29	171	134	5	26	7	38
210616_21-07400_21226	7355	2151	767	63	65	11	533	8	7	8	1	1	24	15	1	71	85	60	2	2	613	138	1	8	9	6	142	22	19	40	3	16	17	2	38	43	2	47	2	1	25	142	29	171	134	5	26	7	38
210616_21-07401_21470	7355	2151	767	63	65	11	533	8	7	8	1	1	24	15	1	71	85	60	2	2	613	138	1	8	9	6	142	22	19	40	3	16	17	2	38	43	2	47	2	1	25	142	29	171	134	5	26	7	38
210616_21-07402_21474	7355	2151	767	63	65	11	533	8	7	8	1	1	24	15	1	71	85	60	2	2	613	138	1	8	9	6	142	22	19	40	3	16	17	2	38	43	2	47	2	1	25	142	29	171	134	5	26	7	38
210616_21-07403_21478	7355	2151	767	63	65	11	533	8	7	8	1	1	24	15	1	71	85	60	2	2	613	138	1	8	9	6	142	22	19	40	3	16	17	2	38	43	2	47	2	1	25	142	29	171	134	5	26	7	38
210616_21-07404_21517	10280	?	2222	111	2802	14	62	43	2	21	56	14	2	41	8	1303	1012	703	551	2	957	42	19	1886	35	157	551	39	31	21	11	558	216	355	2	36	48	49	61	13	4	28	34	19	22	5	7	7	36
210616_21-07405_21519	400	219	2	105	116	11	57	8	7	8	1	1	24	15	1	71	85	60	2	8	102	103	34	69	8	1	34	3	51	12	3	16	17	2	38	43	2	47	2	1	18	11	7	15	7	1	15	1	23
210616_21-07406_21521	400	219	2	105	116	11	57	8	7	8	1	1	24	15	1	71	85	60	2	8	102	103	34	69	8	1	34	3	51	12	3	16	17	2	38	43	2	47	2	1	18	11	7	15	7	1	15	1	23
210616_21-07407_21524	45	?	794	42	32	5	47	5	62	5	5	5	5	5	1	? (not found)	5	5	5	5	116	3	3	5	? (failed)	4	4	15	6	4	2	111	5	5	5	4	5	5	1	3	4	5	5	5	5	3	5	5	5
210616_21-07408_21526	400	219	2	105	116	11	57	8	7	8	1	1	24	15	1	71	85	60	2	8	102	103	34	69	8	1	34	3	51	12	3	16	17	2	38	43	2	47	2	1	18	11	7	15	7	1	15	1	23
210616_21-07409_22384	2229	?	504	427	135	3	? (failed)	306	71	8	1	1	24	15	1	? (not found)	85	60	2	8	163	486	1	69	8	1	34	1	204	12	3	16	17	2	3	257	192	47	2	1	18	11	7	187	7	1	15	1	23
210616_21-07410_22385	2229	?	504	427	135	3	? (failed)	306	71	8	1	1	24	15	1	71	85	60	2	8	163	486	1	69	8	1	34	1	204	12	3	16	17	2	3	257	192	47	2	1	18	11	7	187	7	1	15	1	23
210616_21-07411_22387	2229	?	504	427	135	3	? (failed)	306	71	8	1	1	24	15	1	71	85	60	2	8	163	486	1	69	8	1	34	1	204	12	3	16	17	2	3	257	192	47	2	1	18	11	7	187	7	1	15	1	23
210616_21-07412_22395	2229	?	504	427	135	3	? (failed)	306	71	8	1	1	24	15	1	71	85	60	2	8	163	486	1	69	8	1	34	1	204	12	3	16	17	2	3	257	192	47	2	1	18	11	7	187	7	1	15	1	23
210616_21-07413_22559	7355	2151	767	63	65	11	533	8	7	8	1	1	24	15	1	71	85	60	2	2	613	138	1	8	9	6	142	22	19	40	3	16	17	2	38	43	2	47	2	1	25	142	29	171	134	5	26	7	38
210616_21-07414_22561	7355	2151	767	63	65	11	533	8	7	8	1	1	24	15	1	71	85	60	2	2	613	138	1	8	9	6	142	22	19	40	3	16	17	2	38	43	2	47	2	1	25	142	29	171	134	5	26	7	38
210616_21-07415_22563	7355	2151	767	63	65	11	533	8	7	8	1	1	24	15	1	71	85	60	2	2	613	138	1	8	9	6	142	22	19	40	3	16	17	2	38	43	2	47	2	1	25	142	29	171	134	5	26	7	38
210616_21-07416_22565	7355	2151	767	63	65	11	533	8	7	8	1	1	24	15	1	71	85	60	2	2	613	138	1	8	9	6	142	22	19	40	3	16	17	2	38	43	2	47	2	1	25	142	29	171	134	5	26	7	38
210616_21-07417_22567	7355	2151	767	63	65	11	533	8	7	8	1	1	24	15	1	71	85	60	2	2	613	138	1	8	9	6	142	22	19	40	3	16	17	2	38	43	2	47	2	1	25	142	29	171	134	5	26	7	38
210616_21-07418_22569	7355	2151	767	63	65	11	533	8	7	8	1	1	24	15	1	71	85	60	2	2	613	138	1	8	9	6	142	22	19	40	3	16	17	2	38	43	2	47	2	1	25	142	29	171	134	5	26	7	38
210616_21-07419_22572	7355	2151	767	63	65	11	533	8	7	8	1	1	24	15	1	71	85	60	2	2	613	138	1	8	9	6	142	22	19	40	3	16	17	2	38	43	2	47	2	1	25	142	29	171	134	5	26	7	38
210616_21-07420_22574	7355	2151	767	63	65	11	533	8	7	8	1	1	24	15	1	71	85	60	2	2	613	138	1	8	9	6	142	22	19	40	3	16	17	2	38	43	2	47	2	1	25	142	29	171	134	5	26	7	38
210616_21-07421_23592	607	2329	36	652	69	14	914	43	2	21	56	14	2	41	8	527	93	60	2	37	65	19	12	114	736	5	6	3	349	1	15	16	9	26	2	40	33	80	2	1	10	7	7	10	13	8	10	1	13
210616_21-07422_23594	607	2329	36	652	69	14	914	43	2	21	56	14	2	41	8	527	93	60	2	37	65	19	12	114	736	5	6	3	349	1	15	16	9	26	2	40	33	80	2	1	10	7	7	10	13	8	10	1	13
210616_21-07423_23596	607	2329	36	652	69	14	914	43	2	21	56	14	2	41	8	527	93	60	2	37	65	19	12	114	736	5	6	3	349	1	15	16	9	26	2	40	33	80	2	1	10	7	7	10	13	8	10	1	13
210616_21-07425_23608	607	2329	36	652	69	14	914	43	2	21	56	14	2	41	8	527	93	60	2	37	65	19	12	114	736	5	6	3	349	1	15	16	9	26	2	40	33	80	2	1	10	7	7	10	13	8	10	1	13
210616_21-07426_23611	607	2329	36	652	69	14	914	43	2	21	56	14	2	41	8	527	93	60	2	37	65	19	12	114	736	5	6	3	349	1	15	16	9	26	2	40	33	80	2	1	10	7	7	10	13	8	10	1	13
210616_21-07427_23613	607	2329	36	652	69	14	914	43	2	21	56	14	2	41	8	527	93	60	2	37	65	19	12	114	736	5	6	3	349	1	15	16	9	26	2	40	33	80	2	1	10	7	7	10	13	8	10	1	13
210616_21-07428_23614	607	2329	36	652	69	14	914	43	2	21	56	14	2	41	8	527	93	60	2	37	65	19	12	114	736	5	6	3	349	1	15	16	9	26	2	40	33	80	2	1	10	7	7	10	13	8	10	1	13
210616_21-07429_24308	4354	?	1952	1425	2803	62	2270	1188	10	37	1297	1179	21	1519	1	48	1666	1034	37	22	20	5	3	1587	1112	1025	29	714	27	25	39	124	33	556	156	946	1	1054	1	1	563	22	29	774	478	3	5	5	711
210616_21-07430_24309	4354	?	1952	1425	2803	62	2270	1188	10	37	1297	1179	21	1519	1	48	1666	1034	37	22	20	5	3	1587	1112	1025	29	714	27	25	39	124	33	556	156	946	1	1054	1	1	563	22	29	774	478	3	5	5	711
210616_21-07431_24310	4354	?	1952	1425	2803	62	2270	1188	10	37	1297	1179	21	1519	1	48	1666	1034	37	22	20	5	3	1587	1112	1025	29	714	27	25	39	124	33	556	156	946	1	1054	1	1	563	22	29	774	478	3	5	5	711
210616_21-07432_24458	122	2103	26	17	34	11	29	18	1	1	20	2	17	26	1	19	19	31	20	2	38	64	3	21	48	21	19	21	16	12	3	14	1	1	3	15	15	15	1	1	1	1	1	1	8	1	1	1	17
210616_21-07435_24464	122	2103	26	17	34	11	29	18	1	1	20	2	17	26	1	19	19	31	20	2	38	64	3	21	48	21	19	21	16	12	3	14	1	1	3	? (not found)	15	15	1	1	1	1	1	1	8	1	1	1	17
210616_21-07436_24470	829	?	13	125	2805	1162	128	56	45	10	62	116	18	1520	14	45	49	24	7	15	1592	161	8	718	54	1176	16	27	23	10	8	40	391	9	8	258	52	74	5	11	8	630	9	8	16	7	16	12	640
210728_21-09816_20757	400	219	2	105	116	11	57	8	7	8	1	1	24	15	1	71	85	60	2	8	102	103	34	69	8	1	34	3	51	12	3	16	17	2	38	43	2	47	2	1	18	11	7	15	7	1	15	1	23
210728_21-09817_20763	860	?	42	35	1471	41	921	50	20	49	62	10	2	103	4	40	43	46	26	10	103	12	8	70	1991	1174	16	45	23	6	8	40	54	9	58	8	831	74	5	11	8	9	26	8	16	7	16	12	32
210728_21-09818_20809	860	?	42	35	1471	41	921	50	20	49	62	10	2	103	4	40	43	46	26	10	103	12	8	70	1991	1174	16	45	23	6	8	40	54	9	58	8	831	74	5	11	8	9	26	8	16	7	16	12	32
210728_21-09819_20811	400	219	2	105	116	11	57	8	7	8	1	1	24	15	1	71	85	60	2	8	102	103	34	69	8	1	34	3	51	12	3	16	17	2	38	43	2	47	2	1	18	11	7	15	7	1	15	1	23
210728_21-09820_20817	?	?	42	35	1471	41	921	50	20	49	62	10	2	103	4	40	43	46	26	10	103	12	8	70	1991	1174	16	45	23	6	8	40	54	9	58	8	831	74	5	11	8	9	26	8	16	7	16	12	32
210728_21-09821_20818	400	219	2	105	116	11	57	8	7	8	1	1	24	15	1	71	85	60	2	8	102	103	34	69	8	1	34	3	51	12	3	16	17	2	38	43	2	47	2	1	18	11	7	15	7	1	15	1	23
210728_21-09822_23598	829	?	13	125	2805	1162	128	56	45	10	62	116	18	1520	14	45	49	24	7	15	1592	161	8	718	54	1176	16	27	23	10	8	40	391	9	8	258	52	74	5	11	8	630	9	8	16	7	16	12	640
210728_21-09823_24462	122	2103	26	17	34	11	29	18	1	1	20	2	17	26	1	19	19	31	20	2	38	64	3	21	48	21	19	21	16	12	3	14	1	1	3	15	15	15	1	1	1	1	1	1	8	1	1	1	17
210728_21-09824_24463	829	?	13	125	2805	1162	128	56	45	10	62	116	18	1520	14	45	49	24	7	15	1592	161	8	718	54	1176	16	27	23	10	8	40	391	9	8	258	52	74	5	11	8	630	9	8	16	7	16	12	640
210728_21-09825_24471	607	2329	36	652	69	14	914	43	2	21	56	14	2	41	8	527	93	60	2	37	65	19	12	114	736	5	6	3	349	1	15	16	9	26	2	40	33	80	2	1	10	7	7	10	13	8	10	1	13
210728_21-09826_24472	?	?	? (not found)	652	69	? (failed)	? (not found)	? (not found)	2	21	56	14	2	41	8	? (not found)	93	60	2	37	? (not found)	? (not found)	12	114	736	5	6	3	349	1	15	16	? (not found)	26	2	? (not found)	? (not found)	80	2	1	10	7	7	10	13	? (not found)	10	1	13
210728_21-09827_23598	607	2329	36	652	69	14	914	43	2	21	56	14	2	41	8	527	93	60	2	37	65	19	12	114	736	5	6	3	349	1	15	16	9	26	2	40	33	80	2	1	10	7	7	10	13	8	10	1	13
210728_21-09828_20968	3098	?	858	1015	2807	584	2667	606	286	384	715	643	457	709	1	1305	1668	230	274	156	785	1011	207	1888	1993	569	279	405	896	276	35	475	476	293	552	529	420	608	1	1	309	311	548	435	293	34	196	177	395
210728_21-09829_20974	61	?	40	39	41	11	36	11	10	11	11	? (not found)	2	8	1	1306	37	43	2	8	15	33	3	5	10	7	8	8	7	14	10	1	20	1	24	23	25	27	1	1	1	18	19	21	11	4	6	15	14
210728_21-09830_20975	827	?	140	94	143	45	128	10	14	10	29	30	2	49	4	11	106	24	7	15	123	131	8	23	12	70	16	53	18	6	8	8	8	9	8	8	8	8	5	11	8	9	9	8	16	28	13	12	18
210728_21-09831_20980	61	?	40	39	41	11	36	11	10	11	11	11	2	8	1	1306	37	43	2	8	15	33	3	5	10	7	8	8	897	14	10	1	20	1	24	23	25	27	1	1	1	18	19	21	11	4	6	15	14
210728_21-09832_20981	61	?	40	39	41	11	36	11	10	11	11	11	2	8	1	1306	37	43	2	8	15	33	3	5	10	7	8	8	897	14	10	1	20	1	24	23	25	27	1	1	1	18	19	21	11	4	6	15	14
210728_21-09833_20983	? (unknown)	?	140	94	143	45	128	10	14	10	29	30	2	49	4	11	1578	24	7	812	123	131	8	23	12	70	16	53	18	6	8	8	8	9	8	8	8	8	5	11	8	9	9	868	16	28	13	12	18
210728_21-09834_20986	61	?	40	39	41	11	36	11	10	11	11	11	2	8	1	1306	37	43	2	8	15	33	3	5	10	7	8	8	897	14	10	1	20	1	24	23	25	27	1	1	1	18	19	21	11	4	6	15	14
210728_21-09835_20989	827	?	140	94	143	45	128	10	14	10	29	30	2	49	4	11	106	24	7	15	123	131	8	23	12	70	16	53	18	6	8	8	8	9	8	8	8	8	5	11	8	9	9	8	16	28	13	12	18
210728_21-09836_20992	933	?	202	172	212	10	? (failed)	101	52	61	131	106	67	170	1	116	139	116	55	18	1	186	4	1	43	4	51	75	82	45	30	98	84	52	102	103	80	117	25	17	56	53	59	67	55	? (failed)	44	29	80
210728_21-09837_20994	3098	?	858	1015	2807	584	2667	606	286	384	715	643	457	709	1	1305	1668	230	274	156	785	1011	207	1888	1993	569	279	405	896	276	35	475	476	293	552	529	420	608	1	1	309	311	548	435	293	34	196	177	395
210728_21-09838_20996	827	?	140	94	143	45	128	10	14	10	29	30	2	49	4	11	106	24	7	15	123	131	8	23	12	70	16	53	18	6	8	8	8	9	8	8	8	8	5	11	8	9	9	8	16	28	13	12	18
210728_21-09839_21000	38	?	30	15	31	11	? (not found)	? (failed)	1	1	? (failed)	? (not found)	2	14	? (not found)	23	? (failed)	? (failed)	? (failed)	? (failed)	1	? (failed)	6	1	? (failed)	7	8	18	? (not found)	1	1	1	1	1	? (failed)	15	1	18	1	1	1	1	1	1	8	1	1	1	20
210728_21-09840_21001	2026	?	2226	1742	2808	716	? (failed)	1342	1	79	1479	1369	20	1521	1	117	253	155	55	79	1593	1037	4	5	14	1177	552	125	111	46	2	98	128	52	102	100	80	117	14	17	56	53	59	64	55	252	378	5	80
210728_21-09841_21002	827	?	140	94	143	45	128	10	14	10	29	30	2	49	4	11	106	24	7	15	123	131	8	23	12	70	16	53	18	6	8	8	8	9	8	8	8	8	5	11	8	9	9	8	16	28	13	12	18
22391	19	1542	68	16	547	6	35	23	11	16	28	1	7	15	1	9	9	132	2	2	420	1	6	8	9	6	7	7	1	1	1	1	1	1	3	1	1	1	1	1	1	1	11	1	8	1	1	1	1
22393	19	1542	68	16	547	6	35	23	11	16	28	1	7	15	1	9	9	132	2	2	420	1	6	8	9	6	7	7	1	1	1	1	1	1	3	1	1	1	1	1	1	1	11	1	8	1	1	1	1
22397	11305	1542	68	16	547	6	35	23	11	16	28	1	7	15	1	9	9	132	2	2	420	1	6	8	9	6	7	7	1	1	1	1	1	1	3	1	1	1	1	1	1	1	11	1	8	1	1	1	1
22400	11305	1542	68	16	547	6	35	23	11	16	28	1	7	15	1	9	9	132	2	2	420	1	6	8	9	6	7	7	1	1	1	1	1	1	3	1	1	1	1	1	1	1	11	1	8	1	1	1	1
23827	6089	?	11	16	16	6	6	8	7	13	1	1	7	15	1	9	9	9	2	2	10	1	6	8	9	6	7	7	1	1	1	1	1	1	3	1	1	1	1	1	1	1	11	1	8	1	1	1	1
23831	6089	?	11	16	16	6	6	8	7	13	1	1	7	15	1	9	9	9	2	2	10	1	6	8	9	6	7	7	1	1	1	1	1	1	3	1	1	1	1	1	1	1	11	1	8	1	1	1	1
23839	6089	?	11	16	16	6	6	8	7	13	1	1	7	15	1	9	9	9	2	2	10	1	6	8	9	6	7	7	1	1	1	1	1	1	3	1	1	1	1	1	1	1	11	1	8	1	1	1	1
23843	6089	?	11	16	16	6	6	8	7	13	1	1	7	15	1	9	9	9	2	2	10	1	6	8	9	6	7	7	1	1	1	1	1	1	3	1	1	1	1	1	1	1	11	1	8	1	1	1	1
23845	6089	?	11	16	16	6	6	8	7	13	1	1	7	15	1	9	9	9	2	2	? (failed)	1	6	8	9	6	7	7	1	1	1	1	1	1	3	1	1	1	1	1	1	1	11	1	8	1	1	1	1
23847	6089	?	11	16	16	6	6	8	7	13	1	1	7	15	1	9	9	9	2	2	10	1	6	8	9	6	7	7	1	1	1	1	1	1	3	1	1	1	1	1	1	1	11	1	8	1	1	1	1
[truncated: 590 more columns]
